# Supplementary material for: IL-33 Promotes CD11b/CD18-Mediated Adhesion of Eosinophils to Cancer Cells and Synapse-Polarized Degranulation Leading to Tumor Cell Killing
Source: Cancers (Basel). 2019 Oct 26;11(11):1664. doi: 10.3390/cancers11111664 (PMC6895824; doi:10.3390/cancers11111664)
Supplement: Supplementary file 1 [file cancers-11-01664-s001.zip]

Archive with 6 entries (6 files):
- cancers-614811-suppl figures.pdf
- cancers-614811-suppl figures.pptx
- cancers-614811-Video S1.mp4
- cancers-614811-Video S2.mp4
- cancers-614811-Video S3.mp4
- cancers-614811-Video S4.mp4
